# Supplementary material for: The Effect of Fibulin-5 on Hydrocephalus After Subarachnoid Hemorrhage in Mice
Source: Int J Mol Sci. 2025 Aug 26;26(17):8259. doi: 10.3390/ijms26178259 (PMC12428664; doi:10.3390/ijms26178259)
Supplement: Supplementary file 1 [file ijms-26-08259-s001.zip]

Archive with 1 entries (1 files):
- ijms-3805608-supplementary.pdf
